# Supplementary material for: Impact of acute cholecystitis comorbidity on prognosis after surgery for gallbladder cancer: a propensity score analysis
Source: World J Surg Oncol. 2023 Mar 28;21:109. doi: 10.1186/s12957-023-03001-0 (PMC10045850; doi:10.1186/s12957-023-03001-0)
Supplement: Supplementary file 3 — Additional file 3. Raw data set. [file 12957_2023_3001_MOESM3_ESM.xlsx]

## Sheet: GBC_data_218
Patient no.	sex_f0m1	age	age70	BMI	ASA-PS	OS	OS_state	OS_max60	OS_state_max60	RFS	Relapse	RFS_max60	Relapse_60	Resectability	bil spillage	AcuteChole	BloodLoss	BloodLoss>200	OpeTime	Laparoscopic Surg.	1stOpe	2ndOpe	LND	LND.cat	T	T.cat	pN	M	Stage_UICC8th	Stage.cat
1	0	54	0	24.7796	1	422	1	60	0	422	0	60	0	0	0	0	345	1	245	0	a	b	2	1	2	1	0	0	2	0
2	1	61	0		2	57	1	57	1	36	1	36	1	1	1	1	1500	1	360	0	a	b	2	1	2	1	0	0	2	0
3	0	70	1		2	17	1	17	1	12	1	12	1	0	0	0	140	0	290	0	b		2	1	3	2	1	0	3B	1
4	0	64	0		2	118	0	60	0	118	0	60	0	1	1	1	1200	1	420	0	a	b	1	1	2	1	0	0	2	0
5	0	71	1		3	62	0	60	0	62	0	60	0	0	0	0	1000	1	320	0	b		2	1	2	1	1	0	3B	1
6	1	71	1		3	176	0	60	0	176	0	60	0	1	1	1	700	1	310	0	b		2	1	1	0	0	0	1	0
7	0	61	0		1	159	0	60	0	159	0	60	0	1	1	0	120	0	115	0	a		0	0	1	0	0	0	1	0
8	0	57	0	22.5215	2	347	0	60	0	347	0	60	0	0	0	0	300	1	230	0	a		2	1	2	1	0	0	2	0
9	1	70	1		2	19	1	19	1	12	1	12	1	1	1	1	300	1	160	0	a		1	1	3	2	1	0	3B	1
10	1	72	1		3	70	1	60	0	70	0	60	0	0	0	0	500	1	285	0	a		2	1	2	1	0	0	2	0
11	0	55	0	19.6912	2	261	1	60	0	261	0	60	0	0	0	0	530	1	190	0	b		1	1	2	1	0	0	2	0
12	0	64	0	19.7239	2	398	0	60	0	398	0	60	0	0	0	0	115	0	110	0	a		0	0	1	0	0	0	1	0
13	0	76	1		2	65	1	60	0	65	0	60	0	1	1	0	78	0	95	0	a		0	0	1	0	0	0	1	0
14	0	70	1		2	25	1	25	1	25	0	25	0	1	1	1	370	1	135	0	a		0	0	1	0	0	0	1	0
15	0	61	0		2	18	1	18	1	12	1	12	1	1	1	0	1270	1	430	0	b		2	1	3	2	1	0	3B	1
16	1	68	0	22.7694	2	228	0	60	0	228	0	60	0	0	0	0	680	1	360	0	a	b	2	1	2	1	0	0	2	0
17	1	72	1		2	28	1	28	1	28	0	28	0	1	1	0	689	1	305	0	a	b	2	1	2	1	0	0	2	0
18	0	69	0	21.9388	1	302	0	60	0	302	0	60	0	0	0	0	1000	1	380	0	a	b	2	1	2	1	0	0	2	0
19	1	57	0	28.1245	2	241	0	60	0	241	0	60	0	0	0	0	100	0	175	0	a		1	1	1	0	0	0	1	0
20	1	72	1		3	19	1	19	1	10	1	10	1	0	0	0	1400	1	590	0	b	c	2	1	2	1	1	0	3B	1
21	0	84	1		3	83	1	60	0	83	0	60	0	1	1	1	220	1	185	0	a	c	2	1	1	0	0	0	1	0
22	1	49	0	30.0914	1	241	1	60	0	241	0	60	0	0	0	0	80	0	315	0	a		2	1	1	0	0	0	1	0
23	0	81	1		3	70	1	60	0	70	0	60	0	1	1	0	570	1	185	0	a		0	0	2	1	0	0	2	0
24	0	63	0		2	40	1	40	1	30	1	30	1	0	0	0	689	1	300	0	b		2	1	2	1	1	0	3B	1
25	0	66	0	23.5556	2	280	0	60	0	280	0	60	0	0	0	0	110	0	170	0	a	g	2	1	2	1	0	0	2	0
26	0	49	0	23.2816	1	236	0	60	0	236	0	60	0	0	0	0	80	0	185	0	a		2	1	2	1	0	0	2	0
27	1	63	0	18.0737	1	196	0	60	0	196	0	60	0	0	0	0	400	1	255	0	a		2	1	2	1	0	0	2	0
28	0	65	0		2	35	1	35	1	25	1	25	1	1	1	0	550	1	245	1	a	b	2	1	2	1	0	0	2	0
29	0	59	0		1	204	0	60	0	204	0	60	0	0	0	0	300	1	165	1	a	b	2	1	1	0	0	0	1	0
30	1	65	0	21.5645	2	237	1	60	0	237	0	60	0	0	0	0	250	1	220	0	b		2	1	2	1	0	0	2	0
31	0	79	1	21.3593	2	300	0	60	0	300	0	60	0	1	1	1	40	0	75	0	a		0	0	1	0	0	0	1	0
32	0	55	0	26.4855	2	276	0	60	0	276	0	60	0	0	0	0	20	0	65	0	a		0	0	1	0	0	0	1	0
33	1	59	0		2	75	0	60	0	75	0	60	0	0	0	0	400	1	375	0	b	c	1	1	2	1	0	0	2	0
34	0	57	0	27.1918	1	291	0	60	0	291	0	60	0	0	0	0	200	1	245	0	b		2	1	2	1	1	0	3B	1
35	1	59	0	25.1532	2	171	0	60	0	171	0	60	0	0	0	0	300	1	180	0	a		2	1	1	0	0	0	1	0
36	1	73	1	25.2092	2	192	1	60	0	192	0	60	0	0	0	0	450	1	185	0	a		2	1	1	0	0	0	1	0
37	1	58	0	25.4028	2	244	1	60	0	244	0	60	0	0	0	0	270	1	235	0	a		1	1	1	0	0	0	1	0
38	1	74	1		2	69	0	60	0	69	0	60	0	0	0	0	180	0	175	0	a		2	1	2	1	0	0	2	0
39	1	53	0	22.3488	2	241	0	60	0	241	0	60	0	0	0	0	450	1	270	0	a	c	2	1	1	0	0	0	1B	0
40	1	54	0	24.3865	2	317	0	60	0	317	0	60	0	1	1	0	600	1	210	1	a	g	1	1	1	0	0	0	1	0
41	0	69	0		2	71	0	60	0	71	0	60	0	0	0	0	360	1	220	0	a		2	1	1	0	0	0	1	0
42	0	61	0	32.4675	2	195	0	60	0	195	0	60	0	0	0	0	200	1	100	1	a	c	2	1	2	1	0	0	2	0
43	1	66	0	22.151	2	159	0	60	0	159	0	60	0	0	0	0	400	1	155	0	a		2	1	1	0	0	0	1	0
44	0	85	1		3	22	1	22	1	11	1	11	1	0	0	1	150	0	125	0	a		0	0	2	1	1	0	3B	1
45	0	84	1		2	6	1	6	1	6	0	6	0	0	0	1	300	1	120	0	b		0	0	4	2	1	0	4A	1
46	0	79	1		2	40	1	40	1	40	0	40	0	1	1	0	30	0	130	0	a		0	0	1	0	0	0	1B	0
47	0	86	1		4	1	1	1	1	1	0	1	0	0	0	1	5	0	110	0	a	h	0	0	3	2	1	0	3B	1
48	0	76	1		2	60	1	60	1	60	0	60	0	0	0	0	350	1	180	0	a		2	1	2	1	0	0	2	0
49	1	67	0		2	41	1	41	1	28	1	28	1	1	1	0	5	0	130	1	a		0	0	1	0	0	0	1	0
50	1	64	0	23.6244	2	150	0	60	0	150	0	60	0	0	0	0	280	1	140	0	a		0	0	1	0	0	0	1	0
51	0	48	0	27.3399	2	167	0	60	0	167	0	60	0	0	0	0	805	1	230	0	d		1	1	2	1	0	0	2	0
52	0	67	0	23.892	3	130	0	60	0	130	0	60	0	0	0	0	800	1	190	1	a	g	2	1	2	1	0	0	2	0
53	0	77	1	21.1109	2	187	0	60	0	187	0	60	0	1	1	0	710	1	225	0	a	h	0	0	1	0	0	0	1B	0
54	1	61	0	27.0051	2	151	1	60	0	151	0	60	0	0	0	0	1300	1	290	0	d		2	1	1	0	0	0	1B	0
55	1	56	0		2	8	1	8	1	4	1	4	1	1	1	1	320	1	310	0	a	c	1	1	2	1	0	0	2	0
56	1	67	0	19.2894	2	226	0	60	0	226	0	60	0	0	0	0	180	0	285	0	a	c	2	1	2	1	0	0	2	0
57	0	67	0		2	214	0	60	0	214	0	60	0	0	0	1	200	1	120	0	a		0	0	1	0	0	0	1	0
58	1	51	0	26.3671	1	159	1	60	0	159	0	60	0	0	0	0	575	1	180	0	a		1	1	1	0	0	0	1	0
59	0	39	0	25.3906	1	173	0	60	0	173	0	60	0	0	0	0	372	1	205	0	a		2	1	1	0	0	0	1	0
60	1	71	1	19.1327	2	172	0	60	0	172	0	60	0	0	0	0	310	1	170	0	d		2	1	2	1	0	0	2	0
61	1	63	0	24.9135	1	99	1	60	0	78	1	60	0	1	1	1	1020	1	350	1	a	d+i	2	1	2	1	0	0	2	0
62	0	71	1	21.2306	2	159	0	60	0	159	0	60	0	0	0	0	330	1	150	0	a		2	1	2	1	0	0	2	0
63	0	80	1		2	47	1	47	1	41	1	41	1	0	0	0	392	1	135	0	a	g	2	1	2	1	1	0	3B	1
64	0	78	1	24.5603	2	102	1	60	0	102	0	60	0	0	0	0	290	1	125	0	a		2	1	2	1	1	0	3B	1
65	0	70	1	22.0492	2	150	0	60	0	150	0	60	0	0	0	0	490	1	170	0	a		2	1	2	1	0	0	2	0
66	0	90	1		4	0	1	0	1	0	0	0	0	0	0	1	120	0	140	0	a	h	0	0	2	1	1	0	3B	1
67	0	69	0	32	2	195	0	60	0	195	0	60	0	1	1	1	590	1	220	0	a		1	1	1	0	0	0	1B	0
68	0	55	0	27.9807	2	128	0	60	0	128	0	60	0	0	0	0	300	1	275	0	d		2	1	2	1	0	0	2	0
69	1	77	1		2	11	1	11	1	5	1	5	1	0	0	1	620	1	320	0	c		2	1	4	2	1	0	4A	1
70	0	83	1	19.7239	1	73	0	60	0	73	0	60	0	0	0	0	20	0	120	0	a		2	1	1	0	0	0	1	0
71	0	43	0	24.6669	2	146	0	60	0	146	0	60	0	0	1	0	310	1	300	0	c		0	0	1	0	0	0	1	0
72	1	69	0	25.2174	2	127	0	60	0	127	0	60	0	0	0	0	846	1	350	0	a		0	0	1	0	0	0	1	0
73	1	74	1	23.7508	2	47	1	47	1	47	0	47	0	0	0	0	5	0	105	0	a		0	0	2	1	0	0	2	0
74	0	67	0	28.0618	2	108	0	60	0	108	0	60	0	0	0	0	1300	1	215	0	d		2	1	3	2	1	0	3B	1
75	1	56	0	24.684	1	168	0	60	0	168	0	60	0	0	0	0	180	0	325	1	a	c+i	2	1	1	0	0	0	1B	0
76	1	68	0	24.4646	1	140	0	60	0	140	0	60	0	0	0	0	400	1	245	0	b		2	1	1	0	0	0	1	0
77	1	64	0	27.8852	2	88	0	60	0	88	0	60	0	0	0	0	1300	1	320	1	a	d+i	2	1	2	1	0	0	2	0
78	1	69	0	23.7118	2	138	0	60	0	138	0	60	0	0	0	0	620	1	210	0	b		2	1	2	1	0	0	2	0
79	0	74	1	21.7865	2	95	0	60	0	95	0	60	0	0	0	0	650	1	175	0	b		2	1	2	1	1	0	3B	1
80	0	73	1	22.6347	2	85	0	60	0	85	0	60	0	0	0	0	300	1	135	0	a		2	1	2	1	0	0	2	0
81	0	71	1		2	80	0	60	0	80	0	60	0	0	0	0	430	1	340	1	a	c+i	2	1	2	1	1	0	3B	1
82	0	60	0	20.2395	1	119	0	60	0	119	0	60	0	0	0	0	200	1	190	0	a		2	1	2	1	0	0	2	0
83	0	74	1	22.553	1	72	0	60	0	72	0	60	0	0	0	0	200	1	245	0	c		2	1	2	1	0	0	2	0
84	1	72	1	24.3865	1	127	0	60	0	127	0	60	0	0	0	0	280	1	210	0	a		2	1	1	0	0	0	1B	0
85	0	76	1	22.9592	2	112	0	60	0	112	0	60	0	0	0	0	150	0	170	0	a		2	1	1	0	0	0	1	0
86	0	90	1		3	24	1	24	1	24	0	24	0	0	0	1	10	0	65	1	a		0	0	1	0	0	0	1B	0
87	0	65	0	19.6311	2	123	0	60	0	123	0	60	0	0	0	0	300	1	195	0	a	c	2	1	1	0	0	0	1	0
88	1	74	1	22.0604	2	112	0	60	0	112	0	60	0	0	0	0	370	1	145	0	a		2	1	2	1	0	0	2	0
89	1	74	1	22.3133	2	83	1	60	0	83	0	60	0	0	0	0	40	0	90	0	a		1	1	1	0	0	0	1	0
90	0	78	1	21.9138	2	73	0	60	0	73	0	60	0	0	0	1	600	1	120	0	a		2	1	1	0	0	0	1	0
91	0	53	0	23.634	1	60	0	60	0	60	0	60	0	0	0	0	300	1	225	0	a		1	1	1	0	0	0	1	0
92	1	57	0	19.1327	1	18	1	18	1	10	1	10	1	0	0	1	340	1	200	1	a	g	2	1	2	1	1	0	3B	1
93	1	58	0	24.3141	2	98	0	60	0	98	0	60	0	0	0	0	480	1	170	0	a		2	1	2	1	0	0	2	0
94	0	77	1	22.8889	2	40	1	40	1	40	0	40	0	0	0	0	350	1	210	0	b		2	1	2	1	0	0	2	0
95	0	81	1	29.3413	2	91	0	60	0	91	0	60	0	0	0	0	360	1	300	0	c		1	1	1	0	0	0	1	0
96	1	79	1	20.202	2	114	0	60	0	114	0	60	0	0	0	0	5	0	75	1	a	g	2	1	2	1	0	0	2	0
97	1	66	0	24.2188	2	26	1	26	1	15	1	15	1	1	0	0	740	1	345	0	e	c	2	1	4	2	0	0	4A	1
98	1	79	1		2	113	0	60	0	113	0	60	0	0	0	0	330	1	130	1	a		2	1	2	1	0	0	1	0
99	0	85	1	21.2191	2	63	0	60	0	63	0	60	0	0	0	0	10	0	70	0	a	g	1	1	2	1	0	0	1	0
100	1	62	0	21.048	1	126	0	60	0	126	0	60	0	0	0	0	10	0	75	1	a		0	0	1	0	0	0	1	0
101	0	69	0	17.2879	3	102	0	60	0	102	0	60	0	0	0	1	520	1	255	0	b		2	1	1	0	0	0	1	0
102	1	59	0	21.7079	2	153	0	60	0	153	0	60	0	0	0	1	210	1	135	0	a		0	0	1	0	0	0	1	0
103	1	52	0	27.0169	2	94	0	60	0	94	0	60	0	1	0	0	1280	1	525	0	e	c	2	1	4	2	0	0	4A	1
104	1	69	0	21.8871	1	77	0	60	0	77	0	60	0	0	0	0	90	0	165	0	a		2	1	1	0	0	0	1	0
105	1	61	0	28.0428	2	49	1	49	1	43	1	43	1	0	0	1	5	0	140	1	a	c	0	0	0	0	0	0	0	0
106	1	78	1	22.9481	2	80	0	60	0	80	0	60	0	0	0	0	680	1	300	0	b	c	2	1	1	0	0	0	1	0
107	1	70	1	19.5312	2	84	0	60	0	84	0	60	0	0	0	0	100	0	85	0	a		1	1	1	0	0	0	1	0
108	1	78	1	16.4062	2	91	0	60	0	91	0	60	0	1	1	0	160	0	170	0	a		0	0	2	1	0	0	2	0
109	1	58	0	24.3375	2	160	0	60	0	160	0	60	0	0	0	0	280	1	290	0	a		2	1	2	1	0	0	2	0
110	1	62	0	27.3588	1	37	1	37	1	31	1	31	1	0	0	1	300	1	295	0	c		2	1	1	0	0	0	1	0
111	0	82	1	22.8373	2	70	0	60	0	70	0	60	0	1	1	0	550	1	180	0	a		2	1	2	1	1	0	3B	1
112	1	73	1	26.2155	2	72	0	60	0	72	0	60	0	0	0	0	400	1	275	0	a	b+i	2	1	2	1	0	0	2	0
113	0	82	1	27.1646	2	145	0	60	0	145	0	60	0	0	0	0	240	1	170	0	a		0	0	2	1	0	0	2	0
114	1	76	1	22.6562	2	66	0	60	0	66	0	60	0	0	0	0	90	0	245	0	a		2	1	2	1	0	0	2	0
115	1	76	1	17.6254	2	139	0	60	0	139	0	60	0	0	0	0	20	0	200	0	b		2	1	2	1	0	0	2	0
116	0	49	0	21.6311	1	138	0	60	0	138	0	60	0	0	0	0	10	0	260	0	c		0	0	1	0	0	0	1	0
117	1	35	0	25.2826	1	126	0	60	0	126	0	60	0	1	1	1	194	0	282	0	a	i	2	1	1	0	0	0	1	0
118	1	80	1	18.902	2	77	0	60	0	77	0	60	0	0	0	0	150	0	280	0	a		2	1	2	1	0	0	2	0
119	0	81	1	28.5375	2	20	1	20	1	12	1	12	1	1	1	1	250	1	404	0	b	c	2	1	3	2	0	0	3	1
120	0	82	1	18.8776	3	4	1	4	1	2	1	2	1	1	1	1	5	0	100	0	a		0	0	2	1	1	0	3B	1
121	0	62	0	26.3792	1	65	0	60	0	65	0	60	0	0	0	0	40	0	215	0	c		0	0	1	0	0	0	1	0
122	0	77	1	24.6656	1	32	0	32	0	17	1	17	1	0	0	0	130	0	159	0	a		2	1	2	1	1	0	3B	1
123	1	40	0	37.1823	2	90	0	60	0	90	0	60	0	0	1	0	5	0	93	1	a		0	0	2	1	0	0	2	0
124	1	72	1	25.8875	2	60	0	60	0	60	0	60	0	0	0	0	50	0	180	0	a		2	1	2	1	0	0	2	0
125	0	85	1	20.3333	2	126	0	60	0	126	0	60	0	1	1	1	320	1	102	0	a		0	0	1	0	0	0	1	0
126	1	76	1	25.3679	1	60	0	60	0	60	0	60	0	0	0	0	100	0	259	0	a		2	1	2	1	0	0	2	0
127	1	84	1	26.3996	3	18	1	18	1	18	0	18	0	0	0	0	5	0	180	0	a		2	1	2	1	0	0	2	0
128	1	84	1	17.6898	2	60	1	60	1	60	0	60	0	0	0	0	5	0	85	0	a		1	1	1	0	0	0	1	0
129	1	61	0	27.0919	2	96	0	60	0	96	0	60	0	0	0	0	960	1	343	0	b		2	1	1	0	0	0	1	0
130	1	89	1	19.12	3	1	0	1	0	1	0	1	0	0	0	0	5	0	80	0	a		0	0	2	1	0	0	2	0
131	1	74	1	30.6214	2	107	0	60	0	107	0	60	0	0	0	0	200	1	237	0	a		1	1	2	1	0	0	2	0
132	1	61	0	14.4531	1	41	1	41	1	41	0	41	0	0	0	0	50	0	194	0	a	g	2	1	2	1	1	0	3B	1
133	0	84	1	22.2222	2	50	1	50	1	50	0	50	0	0	0	0	5	0	210	0	b		2	1	1	0	1	0	3B	1
134	1	79	1	24.2792	2	96	0	60	0	96	0	60	0	0	0	0	150	0	225	0	a		2	1	2	1	0	0	2	0
135	1	84	1	22.8269	3	21	1	21	1	21	0	21	0	0	1	0	390	1	278	0	a		2	1	1	0	0	0	1	0
136	1	80	1	19.4674	2	48	0	48	0	48	0	48	0	1	1	0	50	0	143	1	a		0	0	2	1	1	0	3B	1
137	1	65	0	22.7171	1	9	0	9	0	9	0	9	0	0	0	0	380	1	260	0	a		2	1	1	0	0	0	1	0
138	0	72	1	20.6297	3	5	0	5	0	4	1	4	1	0	0	0	5	0	247	0	b		1	1	2	1	0	0	2	0
139	0	71	1	22.6414	2	113	0	60	0	113	0	60	0	0	0	0	5	0	185	0	b		2	1	1	0	0	0	1	0
140	1	61	0	22.0243	2	60	0	60	0	60	0	60	0	0	0	0	650	1	326	0	a		2	1	1	0	0	0	1	0
141	1	83	1	24.0138	2	44	1	44	1	44	0	44	0	0	0	0	300	1	328	0	b		2	1	3	2	0	0	3	1
142	1	84	1	24.4899	3	7	1	7	1	7	0	7	0	0	0	0	400	1	125	0	a		1	1	3	2	1	0	3B	1
143	1	40	0	22.9176	1	36	0	36	0	36	0	36	0	1	1	1	250	1	352	0	a	b+c+i	2	1	1	0	0	0	1	0
144	1	69	0	23.5294	1	109	0	60	0	109	0	60	0	1	1	0	300	1	450	0	a	b+c+i	2	1	2	1	0	0	2	0
145	0	82	1	19.4631	2	7	1	7	1	3	1	3	1	0	0	0	270	1	313	0	c		2	1	2	1	1	0	3B	1
146	0	83	1	21.9138	2	87	0	60	0	87	0	60	0	0	0	0	5	0	85	1	a		0	0	1	0	0	0	1	0
147	0	82	1	22.8625	2	62	1	60	0	21	1	21	1	0	0	0	230	1	383	0	b		2	1	2	1	0	0	2	0
148	0	82	1	21.1257	2	24	0	24	0	24	0	24	0	0	0	0	150	0	141	0	a		1	1	2	1	0	0	2	0
149	1	69	0	25.6055	2	96	0	60	0	96	0	60	0	0	0	0	120	0	229	0	a		2	1	1	0	0	0	1	0
150	0	38	0	23.8672	1	64	0	60	0	64	0	60	0	0	0	0	30	0	135	0	a		0	0	0	0	0	0	0	0
151	0	59	0	21.6311	1	99	0	60	0	4	1	4	1	0	0	0	60	0	176	0	a		2	1	2	1	0	0	2	0
152	1	68	0	25.6165	2	98	0	60	0	98	0	60	0	0	0	0	160	0	227	0	b		1	1	1	0	0	0	1	0
153	1	68	0	19.7777	2	40	1	40	1	40	0	40	0	0	0	0	115	0	5	0	a		0	0	1	0	0	0	1B	0
154	1	72	1	17.8565	1	96	0	60	0	96	0	60	0	0	0	0	40	0	176	0	a	g	2	1	2	1	0	0	2	0
155	1	73	1	25.6745	2	1	0	1	0	1	0	1	0	0	0	0	5	0	131	0	a		2	1	2	1	0	0	2	0
156	0	65	0	26.9795	2	24	1	24	1	7	1	7	1	0	0	0	130	0	138	0	a		2	1	2	1	0	0	2	0
157	1	73	1	24.3418	2	55	0	55	0	55	0	55	0	1	1	1	650	1	148	0	a		0	0	1	0	0	0	1	0
158	1	70	1	21.9127	2	65	0	60	0	65	0	60	0	0	0	0	200	1	119	0	a		1	1	2	1	0	0	2	0
159	0	81	1	20.0043	2	25	0	25	0	25	0	25	0	0	0	0	30	0	141	0	a		0	0	2	1	0	0	2	0
160	0	76	1	20.7834	2	54	0	54	0	54	0	54	0	0	0	0	5	0	94	0	a		1	1	0	0	0	0	0	0
161	0	64	0	23.7141	2	84	0	60	0	34	1	34	1	0	0	0	210	1	328	0	b		2	1	3	2	0	0	3A	1
162	1	60	0	29.7339	1	26	0	26	0	26	0	26	0	1	1	1	230	1	178	0	a		0	0	0	0	0	0	0	0
163	0	59	0	22.6337	2	60	0	60	0	60	0	60	0	0	0	0	5	0	61	1	a		0	0	0	0	0	0	0	0
164	0	83	1	18.9273	2	54	0	54	0	34	1	34	1	0	0	0	50	0	130	0	a		1	1	2	1	0	0	2	0
165	1	71	1	26.3186	2	61	0	60	0	61	0	60	0	0	0	0	190	0	255	0	b		2	1	2	1	0	0	2	0
166	1	79	1	22.1003	3	55	1	55	1	55	0	55	0	0	0	0	50	0	168	0	a		1	1	1	0	0	0	1	0
167	0	66	0	22.6008	1	71	0	60	0	71	0	60	0	0	0	0	60	0	266	0	c		1	1	2	1	0	0	2	0
168	1	64	0	23.7954	1	18	1	18	1	11	1	11	1	1	1	1	250	1	232	0	a	b	1	1	1	0	1	0	3B	1
169	1	56	0	26.1752	2	1	0	1	0	1	0	1	0	0	0	0	170	0	148	0	a		0	0	1	0	0	0	1	0
170	0	82	1	27.4348	2	50	0	50	0	50	0	50	0	1	1	1	50	0	181	1	a		0	0	2	1	0	0	2	0
171	0	76	1	31.8849	3	68	0	60	0	68	0	60	0	0	0	0	170	0	127	0	a		0	0	1	0	0	0	1B	0
172	1	53	0	28.4091	1	61	0	60	0	61	0	60	0	0	0	0	5	0	62	1	a		0	0	0	0	0	0	0	0
173	1	75	1	25.7422	2	13	0	13	0	13	0	13	0	0	0	0	140	0	232	0	b		2	1	2	1	0	0	2	0
174	0	48	0	34.375	1	60	0	60	0	60	0	60	0	0	0	0	5	0	118	0	a		0	0	1	0	0	0	1A	0
175	1	67	0	19.0625	1	57	0	57	0	57	0	57	0	0	0	1	5	0	133	0	a	g	0	0	2	1	0	0	2	0
176	1	76	1	30.8594	2	56	0	56	0	56	0	56	0	0	0	0	170	0	195	0	b		1	1	1	0	0	0	1A	0
177	0	83	1	23.3275	2	54	1	54	1	54	0	54	0	0	0	0	100	0	150	0	b		1	1	1	0	0	0	1A	0
178	0	84	1	26.1593	2	35	0	35	0	35	0	35	0	0	0	0	5	0	103	0	b		1	1	1	0	0	0	1B	0
179	1	60	0	19.7245	1	21	0	21	0	8	1	8	1	0	0	0	130	0	167	0	b		1	1	2	1	1	0	3B	1
180	0	86	1	25.5406	2	15	0	15	0	15	0	15	0	0	0	0	200	1	144	0	b		1	1	2	1	0	0	2	0
181	1	60	0	21.048	2	32	0	32	0	32	0	32	0	0	0	0	5	0	117	1	a		0	0	1	0	0	0	1A	0
182	0	79	1	24.7967	2	50	0	50	0	50	0	50	0	0	0	0	30	0	129	0	b		1	1	1	0	0	0	1A	0
183	0	69	0	22.9351	2	7	0	7	0	7	0	7	0	0	0	0	5	0	126	0	b		1	1	1	0	0	0	1A	0
184	1	54	0	31.3841	3	46	0	46	0	46	0	46	0	0	0	0	400	1	265	0	b		2	1	2	1	1	0	3B	1
185	0	74	1	23.4738	1	41	0	41	0	41	0	41	0	0	0	0	310	1	421	0	b		2	1	3	2	0	0	3A	1
186	0	62	0	18.668	2	48	0	48	0	48	0	48	0	0	0	0	5	0	137	0	b		2	1	2	1	0	0	2	0
187	0	75	1	28.8351	2	38	0	38	0	38	0	38	0	0	0	0	110	0	185	0	b		2	1	3	2	0	0	3A	1
188	0	62	0	24.435	1	37	0	37	0	37	0	37	0	0	0	0	5	0	126	1	a		0	0	1	0	0	0	1A	0
189	0	85	1	24.897	2	1	0	1	0	1	0	1	0	0	0	0	5	0	70	1	a		0	0	1	0	0	0	1B	0
190	1	63	0	23.8706	2	30	0	30	0	30	0	30	0	0	0	0	130	0	167	0	b		2	1	1	0	0	0	1A	0
191	1	78	1	24.0817	2	36	0	36	0	36	0	36	0	0	0	1	200	1	139	0	b		1	1	2	1	0	0	2	0
192	0	85	1	24.1327	2	30	0	30	0	30	0	30	0	0	0	0	90	0	5	0	b		1	1	1	0	0	0	1A	0
193	1	87	1	22.4432	2	36	0	36	0	36	0	36	0	0	0	0	5	0	73	1	a		0	0	2	1	0	0	2	0
194	0	56	0	23.2226	1	19	0	19	0	19	0	19	0	0	0	0	5	0	86	1	a		0	0	1	0	0	0	1A	0
195	1	78	1	21.5287	2	21	1	21	1	12	1	12	1	0	0	0	310	1	187	0	b		2	1	2	1	1	0	3B	1
196	1	77	1	21.5856	2	30	0	30	0	30	0	30	0	0	0	0	5	0	98	1	b		1	1	2	1	0	0	2	0
197	0	69	0	25.5183	2	29	0	29	0	29	0	29	0	0	0	0	70	0	147	0	b		2	1	1	0	0	0	1B	0
198	1	67	0	22.7488	2	29	0	29	0	29	0	29	0	0	0	0	110	0	225	0	b	c	1	1	2	1	0	0	2	0
199	1	82	1	23.6332	2	28	0	28	0	28	0	28	0	0	0	0	5	0	121	0	b		1	1	2	1	0	0	2	0
200	1	72	1	27.3113	2	28	0	28	0	28	0	28	0	0	0	0	100	0	118	1	a		0	0	2	1	0	0	2	0
201	1	56	0	29.0542	1	18	0	18	0	18	0	18	0	0	0	0	5	0	162	1	a		0	0	1	0	0	0	1A	0
202	0	74	1	15.2218	1	24	0	24	0	20	1	20	1	0	0	0	100	0	133	0	b		1	1	2	1	1	0	3B	1
203	0	77	1	26.4889	1	25	0	25	0	25	0	25	0	0	0	0	5	0	88	1	a		0	0	2	1	0	0	2	0
204	0	76	1	25.9173	2	21	0	21	0	21	0	21	0	1	1	1	5	0	152	0	a	g+i	2	1	2	1	0	0	2	0
205	1	72	1	19.8681	3	20	0	20	0	20	0	20	0	0	0	0	5	0	144	0	b		1	1	2	1	0	0	2	0
206	1	62	0	26.673	2	22	0	22	0	22	0	22	0	0	0	0	5	0	104	0	a		1	1	1	0	0	0	1A	0
207	0	68	0	17.9626	2	18	1	18	1	12	1	12	1	1	0	0	620	1	540	0	f		2	1	3	2	1	0	3B	1
208	0	66	0	24.2248	2	18	0	18	0	6	1	6	1	0	1	1	300	1	197	0	a	c	2	1	2	1	0	0	2	0
209	0	50	0	32.475	2	18	0	18	0	13	1	13	1	0	0	0	400	1	292	0	b		2	1	1	0	1	0	3B	1
210	0	70	1	26.4724	2	13	0	13	0	13	0	13	0	0	0	0	5	0	84	1	a		0	0	1	0	0	0	1A	0
211	0	84	1	32.674	2	14	0	14	0	14	0	14	0	0	0	0	5	0	76	1	a		0	0	1	0	0	0	1A	0
212	1	84	1	23.7011	2	9	1	9	1	7	1	7	1	1	1	1	250	1	159	1	a		0	0	2	1	0	0	2	0
213	1	77	1	17.4472	1	12	0	12	0	12	0	12	0	0	0	0	60	0	142	0	b		1	1	2	1	0	0	2	0
214	0	83	1	22.7344	2	9	0	9	0	9	0	9	0	0	0	0	50	0	360	0	a		0	0	1	0	0	0	1B	0
215	0	78	1	19.6357	2	6	0	6	0	6	0	6	0	0	0	0	5	0	147	0	b		1	1	1	0	0	0	1B	0
216	0	85	1	16.756	2	5	0	5	0	5	0	5	0	0	0	0	5	0	155	0	b		2	1	3	2	1	0	3B	1
217	1	75	1	20.7666	2	8	0	8	0	3	1	3	1	0	0	0	100	0	334	1	a		0	0	3	2	1	0	3B	1
218	0	81	1	19.391	2	1	0	1	0	1	0	1	0	0	0	0	20	0	120	0	b		2	1	2	1	0	0	2	0

## Sheet: GBC_data_218code
Patient no.	sex_f0m1	age	age70	BMI	ASA-PS	OS	OS_state	OS_max60	OS_state_max60	RFS	Relapse	RFS_max60	Relapse_60	Resectability	bil spillage	AcuteChole	BloodLoss	BloodLoss>200	OpeTime	Laparoscopic Surg.	1st & 2nd Ope	LND	LND.cat.	T	T.cat	pN	M	Stage_UICC8th	Stage.cat.
	0: female		0: <70	body mass index	American Society of Anesthesiologists	Overall survival	0: survival or end of tracking		0: survival or end of tracking	recurrence-free	0: end of tracking or without cancer relapse		0: end of tracking or without cancer relapse	0: radical surgery	0: negative	0: negative		0: negative	operative time	0: negative	a: cholecystectomy	lymph node dissection	0: D0		0: Tis or T1	0: N0	0: M0		0: Stage 1 or 2
	1: male		1: >=70		physical status		1: dead		1: dead	survival	1: with cancer relapse		1: with cancer relapse	1: except for radical surgery	1: positive	1: positive		1: positive		1: positive	b: cholecystectomy with resection of liver bed	0: D0	1: D1or D2		1: T2	1: N1 or N2	1: M1		1: Stage 3 or 4
																					c: extra hepatic bile duct resection with lymph node dissection	1: D1			2:T3 or T4
																					d: hepatic S4a + S5 and bile duct resection	2: D2
																					e: right hepatic lobectomy
																					f: pancreaticoduodenectomy
																					g: lymph node dissection
																					h: other surgery
																					i: port-site resection
